# Supplementary material for: Assessment of an Ultrasound-Guided Rectus Sheath Block in Foals: A Cadaveric Study
Source: Animals (Basel). 2023 Nov 21;13(23):3600. doi: 10.3390/ani13233600 (PMC10705729; doi:10.3390/ani13233600)
Supplement: Supplementary file 1 [file animals-13-03600-s001.zip]

Archive with 1 entries (1 files):
- animals-2674583-supplementary.pdf
